# Supplementary material for: How patch size and refuge availability change interaction strength and population dynamics: a combined individual- and population-based modeling experiment
Source: PeerJ. 2017 Feb 21;5:e2993. doi: 10.7717/peerj.2993 (PMC5322756; doi:10.7717/peerj.2993)
Supplement: Supplemental Information 1 — Includes a header file, a functions file and a main file to reproduce the model described in the main text. [file peerj-05-2993-s001.zip]

Archive with 4 entries (3 files):
- cpp_code_li_et_al/
- cpp_code_li_et_al/main-Li-IBM.cpp
- cpp_code_li_et_al/function-Li-IBM.hpp
- cpp_code_li_et_al/function-Li-IBM.cpp
