# Supplementary material for: How patch size and refuge availability change interaction strength and population dynamics: a combined individual- and population-based modeling experiment
Source: PeerJ. 2017 Feb 21;5:e2993. doi: 10.7717/peerj.2993 (PMC5322756; doi:10.7717/peerj.2993)
Supplement: Supplemental Information 1 — Includes a header file, a functions file and a main file to reproduce the model described in the main text. [file peerj-05-2993-s001.zip › cpp_code_li_et_al/main-Li-IBM.cpp]

/*
 *
 *  last edit in: Dec 08,2016
 *      Author: Yuanheng Li
 */

/*--------------------------------------------include packages--------------------------------------------*/
#include <sys/types.h>
#include <sys/sysinfo.h>

#include <stdio.h>
#include <stdlib.h>
#include <gsl/gsl_errno.h> 
#include <gsl/gsl_rng.h> 
#include <gsl/gsl_randist.h>
#include <gsl/gsl_cdf.h>
#include <fstream> 
#include <sstream>
#include <iostream> 
#include <string.h>
#include <cmath>
#include <math.h>
#include <time.h>
#include <vector>
#include <gsl/gsl_matrix.h>
#include <gsl/gsl_matrix_int.h>
#include <gsl/gsl_blas.h>
#include <gsl/gsl_vector.h>
#include <gsl/gsl_sort_vector.h> 
using namespace std;

#include "function.hpp"

//--------------------------------- GO ---------------------------------------------------------//
double MassC, MassR;            // mass of predator, prey
double Length_Mx;               // length of arena
int INIPreym;                   // maximum prey density
int Black;                      // 
bool Mix=0;
bool handle_or_not;             // include handling time or not
bool into_gut_slowly;          
int input_file;                 
double amount_intake = 0;       // calculate

int numdens, filenum;

struct sysinfo memInfo;

int main(int argc, char *argv[])
{
    input_params(argv);

// initialize output file
    char FileNameTemp[256] = "/add/path/basicfilename-"; // replace path and basic filename
    char str1[256], str2[256], str3[256], str4[256], str5[33];
    sprintf(str1, "%.1f", MassC); sprintf(str2,"%.1f", MassR); sprintf(str3,"%d", Black); sprintf(str4, "%.0f", Length_Mx);
    snprintf(str5, sizeof(str5), "%d", atoi(argv[5]));
    strcat(FileNameTemp,str1); strcat(FileNameTemp,"-");
    strcat(FileNameTemp,str2); strcat(FileNameTemp,"-");
    strcat(FileNameTemp,str3); strcat(FileNameTemp,"-");
    strcat(FileNameTemp,str4); strcat(FileNameTemp,"-");
    strcat(FileNameTemp,str5); 
    char abc[33];  snprintf(abc, sizeof(abc), "%d", filenum);
    strcat(FileNameTemp,abc); 
	string file = string(FileNameTemp)+".csv";
	int Rep = 1;

// static input params ..........................
    const double Cell_Length = 1;
    const double C_full_gut = 0.5;
    const double C_digest = 0.18;
    const double C_hunt = 0.6;

    int TimeStep = 3600; //Maximal Timesteps

//#########################################################################################################
	gsl_rng_default_seed = (time(0)+clock()*clock());       
	gsl_rng *r = gsl_rng_alloc(gsl_rng_default);

    pos_def C_Pos(r,Length_Mx);     // Create the position structure for the predator
    int NumPrey = 0;                // number of prey in the current simulation in time

    int Still_handling = 0;
    double Gut_Fill = 0;
    double full_gut = 0;            // Calculated for each predator mass. Maximal Gut Fill
    double Vel_C = 0, Vel_R = 0;    // velocity of pred(C) and prey(R)

	ofstream output(file.c_str(), ios::out|ios::app); // appended adding?

    output << "\"predator.mass\" , \"prey.mass\" , \"length.of.arena\"  ,\"block.rate\"  , \"initial.number\" , \"step\" , \"final.number\", \"mixed\", \"handle.prey\", \"slow.intake\" " << endl;

    Equs(Mix,C_full_gut, MassC, MassR, full_gut, Vel_C, Vel_R);
	for (int iRep=0;iRep<Rep;iRep++)
	{
	    //number of densities.......................................................
	    int DenSer = 1;        // number of densities
	    int NumPrey_Mx[DenSer];
	    NumPrey_Mx[0]=INIPreym;

        for (int iDen=0; iDen<DenSer; iDen++) //densities
        {
            //....create matrix with blocked cells....................................
            int ppp=Black;
            space_str space(Length_Mx,ppp,Cell_Length);
            if (ppp>0) space.CreateInaccess(r,Length_Mx,Cell_Length);
            gsl_matrix_int *BlackMx = gsl_matrix_int_calloc(round(Length_Mx/Cell_Length),round(Length_Mx/Cell_Length));
            if (ppp>0) space.GenericMatrix(BlackMx);

            //....Initialize the system for the new run #####################################################
            Gut_Fill = gsl_rng_uniform_int(r,101) * 0.01;
            Still_handling = 0;
            vector<pos_def> R_PosMx;

            if (!Mix)
            {
                for (int i=0;i<NumPrey_Mx[iDen];i++)
                {
                    pos_def *oneprey = new pos_def(r,Length_Mx);
                    R_PosMx.push_back(*oneprey);
                    delete oneprey;
                }
            }
            else
            {
                for (int i=0;i<NumPrey_Mx[iDen];i++)
                {
                    pos_def *oneprey = new pos_def();
                    R_PosMx.push_back(*oneprey);
                    delete oneprey;
                }
            }

            NumPrey = NumPrey_Mx[iDen];
            for (int tt=0;tt<TimeStep;tt++)
            {
                if (!Mix)
                {
                    for (int i=0; i<NumPrey_Mx[iDen]; i++)
                    {
                        move_Ran(&R_PosMx.at(i),r,Vel_R,Length_Mx);
                    }
                }

                Digest(C_digest, MassC, full_gut, Gut_Fill);

                if (Still_handling>0)
                {
                    Still_handling--;
                    if (into_gut_slowly)
                    Gut_Fill += amount_intake;
                }
                else
                {
                    if (Gut_Fill < C_hunt)
                    {
                        move_Ran(&C_Pos, r, Vel_C, Length_Mx);
                        if (Mix)
                        {
                            for(int i=0; i<NumPrey_Mx[iDen]; i++)
                                move_Mixprey(&R_PosMx.at(i),r,Length_Mx);
                        }
			int NextLine = 1;
                        if (ppp>0) NextLine = space.CheckInaccess(&C_Pos,BlackMx,Length_Mx,Cell_Length);
                        if (NextLine==1)
                        {
                            for(int indHuntPrey = 0; indHuntPrey<NumPrey_Mx[iDen];indHuntPrey++)
                            {
                                int inSamePos = check_prey(&R_PosMx.at(indHuntPrey), &C_Pos, Cell_Length);
                                if (inSamePos == 1)
                                {
                                    Still_handling = hunt_prey(r, MassC, MassR, NumPrey, Gut_Fill, full_gut);
                                    if (Still_handling>0 && !Mix)
                                    {
                                        pos_def * address = &R_PosMx.at(indHuntPrey);
                                        address->x = gsl_rng_uniform(r)*Length_Mx;
                                        address->y = gsl_rng_uniform(r)*Length_Mx;
                                        if (into_gut_slowly)
                                        {
                                            Gut_Fill = Gut_Fill - MassR/ full_gut;
                                            amount_intake = MassR/Still_handling/full_gut;
                                        }
                                        if (!handle_or_not) Still_handling = 0;

                                    }
                                    break;
                                }
                            }
                        }
                    }
                }
            }
            output << MassC <<","<<MassR <<","<< Length_Mx <<","<< (ppp*0.01) <<","<< NumPrey_Mx[iDen] <<","<< TimeStep <<","<< NumPrey <<","<< boolalpha<<Mix <<","<< handle_or_not <<","<< into_gut_slowly << endl;
	    gsl_matrix_int_free(BlackMx);
        }

    }
    output.close();
    gsl_rng_free(r);
    return (0);
}

static void input_params (char *input[])
{
    if (atoi(input[1]) == 1)
    {
    //......................input file...............................................
        ifstream myfile("xx.csv");
        string line;
        int lineNumber = 0;
        int lineNumberSought = atoi(input[2]);
        int inipreynum;
	int DN;
        if (myfile.is_open())
        {
            while (getline(myfile,line))
            {
                lineNumber++;
                if(lineNumber == lineNumberSought)
                {
                    istringstream csvItem(line);
                    csvItem >> MassC;
                    csvItem >> MassR;
                    csvItem >> Length_Mx;
                    csvItem >> Black;
                    csvItem >> inipreynum;
		    csvItem >> filenum;
                }
            }
            myfile.close();
        }
        INIPreym = inipreynum;
        handle_or_not = atoi(input[3]);
        into_gut_slowly = atoi(input[4]);
    }
    else
    {
        MassC = atof(input[2]);
        MassR = atof(input[3]);                 //mass of prey
        Length_Mx = atof(input[4]);             //length of arena
        INIPreym = atoi(input[5]);              // maximum prey density
        Black = atoi(input[6]);
        Mix = false;
        handle_or_not = input[7];                // include handling time or not
        into_gut_slowly = input[8];             // food goes into the gut bit by bit or directly as whole
    }


}
