# Supplementary material for: How patch size and refuge availability change interaction strength and population dynamics: a combined individual- and population-based modeling experiment
Source: PeerJ. 2017 Feb 21;5:e2993. doi: 10.7717/peerj.2993 (PMC5322756; doi:10.7717/peerj.2993)
Supplement: Supplemental Information 1 — Includes a header file, a functions file and a main file to reproduce the model described in the main text. [file peerj-05-2993-s001.zip › cpp_code_li_et_al/function-Li-IBM.hpp]

/*
 *
 *  last edit in: Dec 08,2016
 *      Author: Yuanheng Li
 */


#ifndef FUNCTION_HPP_
#define FUNCTION_HPP_

/*--------------------------------------------include packages--------------------------------------------*/
#include <sys/types.h>
#include <sys/sysinfo.h>

#include <stdio.h>
#include <gsl/gsl_errno.h> 
#include <gsl/gsl_rng.h> 
#include <gsl/gsl_randist.h>
#include <gsl/gsl_cdf.h>
#include <fstream> 
#include <iostream> 
#include <string>
#include <algorithm>
#include <cmath>
#include <math.h>
#include <vector>
#include <gsl/gsl_matrix.h>
#include <gsl/gsl_matrix_int.h>
#include <gsl/gsl_blas.h> 
#include <gsl/gsl_vector.h>
#include <gsl/gsl_sort_vector.h> 
using namespace std;
/*--------------------------------------function declaration--------------------------------------------*/

struct pos_def
// position matrix
{
	double x;
	double y;

	pos_def(){x = 0.0; y = 0.0;}
	pos_def(gsl_rng *r,double Length)
	{
        x = gsl_rng_uniform(r)*Length;  //a double precision float in [0,1)
        y = gsl_rng_uniform(r)*Length;
	}
};


int hunt_prey(gsl_rng *r, double MassC, double MassR, int & NumPrey, double & Gut_Fill, double full_gut);
int move_Mixprey(pos_def * PosPrey,gsl_rng *r, double Length);
int move_Ran(pos_def * ItemPos, gsl_rng *r, double Vel, double Length);
void Equs(bool Mix,double C_full_gut, double Mass_C, double Mass_R,double & full_gut, double & Vel_C, double & Vel_R);
void Digest(double C_digest, double MassC, double full_gut, double & Gut_Fill);
int check_prey(pos_def *Prey_pos, pos_def *Predator_pos, double Cell_Length);
static void input_params (char *input[]);


class space_str
{
private:
    int NrBlack; //number of black cells
    vector< vector<int> > chosen;//coordinate of inaccessible grids
    vector<double> InaccessValues; // (wallX,wallY,vX,vY)
public:
    double BlackRate;

    space_str(double length,int pp,double clength);
    void GenericMatrix(gsl_matrix_int *);
    int CreateInaccess(gsl_rng *r,double length,double cellLength);
    int CheckInaccess(pos_def*PreyPos,gsl_matrix_int *BMx,double Length,double cLength);
};


#endif /* FUNCTION_HPP_ */
