# Supplementary material for: How patch size and refuge availability change interaction strength and population dynamics: a combined individual- and population-based modeling experiment
Source: PeerJ. 2017 Feb 21;5:e2993. doi: 10.7717/peerj.2993 (PMC5322756; doi:10.7717/peerj.2993)
Supplement: Supplemental Information 1 — Includes a header file, a functions file and a main file to reproduce the model described in the main text. [file peerj-05-2993-s001.zip › cpp_code_li_et_al/function-Li-IBM.cpp]

/*
 *
 *  last edit in: Dec 08,2016
 *      Author: Yuanheng Li
 */


#include "function.hpp"


//--------------------------------- move-prey ---------------------------------------------------------
// concept of position
int move_Mixprey(pos_def * PosPrey,gsl_rng *r, double Length)
{
	PosPrey->x = gsl_rng_uniform(r)*Length; 
	PosPrey->y = gsl_rng_uniform(r)*Length;

	return (0);
}

//--------------------------------- move-predator ---------------------------------------------------------
// concept of velocity and angle
int move_Ran(pos_def * ItemPos, gsl_rng *r, double Vel, double Length)
{
    double epsilon = 10E-6;
    double rad = M_PI * gsl_rng_uniform(r) *2;

	double vY = sin(rad)*Vel;
	double vX = cos(rad)*Vel;
    double potentX = ItemPos->x+vX;
    double potentY = ItemPos->y+vY;

	if (potentX<Length && potentX>0 && potentY<Length && potentY>0)
	{
		ItemPos->x += vX;
		ItemPos->y += vY;
	}
	else
	{
		gsl_vector *m1 = gsl_vector_alloc(4);
		gsl_vector_set_all(m1,epsilon);
		gsl_vector_set(m1,1,(Length-epsilon));
		gsl_vector_set(m1,3,(Length-epsilon));
		gsl_vector *m3 = gsl_vector_alloc(4);
		gsl_vector_set_all(m3,-vX);
		gsl_vector_set(m3,2,-vY);
		gsl_vector_set(m3,3,-vY);
		gsl_vector *m2 = gsl_vector_alloc(4);
		gsl_vector_set_all(m2,-potentX);
		gsl_vector_set(m2,2,-potentY);
		gsl_vector_set(m2,3,-potentY);

		gsl_vector *scale = gsl_vector_calloc(4);
		gsl_vector_memcpy(scale,m1);
		gsl_vector_add(scale,m2);
		gsl_vector_div(scale,m3);

		for (int i=0;i<4;i++)
		{
			if (gsl_vector_get(scale,i)<=1 && gsl_vector_get(scale,i)>=0)
			{
				double ppx=gsl_vector_get(scale,i)*(-vX)+potentX;
				double ppy=gsl_vector_get(scale,i)*(-vY)+potentY;
				if (ppx>=0 && ppy>=0 && ppx<=Length && ppy<=Length)
					{ItemPos->x = ppx;
					ItemPos->y = ppy;
					break;}
			}
		}
		gsl_vector_free(m1);
		gsl_vector_free(m2);
		gsl_vector_free(m3);
		gsl_vector_free(scale);		
	}
	

    return(0);
}


//--------------------------------- Equations ---------------------------------------------------------
void Equs(bool Mix,double C_full_gut, double Mass_C, double Mass_R,double & full_gut, double & Vel_C, double & Vel_R)
{
	full_gut = C_full_gut * pow(Mass_C,0.434); // Predator max gut fill
	Vel_C = 0.546 * pow(Mass_C,0.29); //predator velocity
	if (!Mix)
        Vel_R = 0.546 * pow(Mass_R,0.29); //predator velocity
}

//--------------------------------- Gut Clearance ---------------------------------------------------------
void Digest(double C_digest, double MassC, double full_gut, double & Gut_Fill)
//Returns Gut_Fill
{
	double digest_rate = C_digest * pow(MassC,0.75) / 3600; //Per second
	if ( (Gut_Fill * full_gut) >= digest_rate) //Equs() returns full_gut
		Gut_Fill = Gut_Fill- digest_rate/full_gut;
	else
        Gut_Fill = 0;
}

//----------------------------------catch-prey Procedure---------------------------------------------------

int hunt_prey(gsl_rng *r, double MassC, double MassR, int & NumPrey, double & Gut_Fill, double full_gut)
{
	double attack = 0.1 * ( MassC / MassR ) / 100 * exp(1 - ( MassC / MassR ) / 100);

    int Handle_time  = 0;
	if (gsl_rng_uniform(r) < attack)
	{
		double Th=37.504*pow(MassC,-0.33)*pow(MassR,0.173); // handling Time first step

		Handle_time = int(floor(Th))+gsl_ran_bernoulli(r,Th-floor(Th));

		Gut_Fill = Gut_Fill + MassR/ full_gut;
        NumPrey--;
	}
	return Handle_time; //if nothing happend, the handling time that is written to still handling is zero
}

//----------------------------------check prey availability-------------------------------------------------
int check_prey(pos_def *Prey_pos, pos_def *Predator_pos, double Cell_Length)
{
    double epsilon = 10E-6; 
	 //coordinate of potential prey
	//Gives us the cell number
    double x_C = floor (Predator_pos->x/Cell_Length);
	double y_C = floor (Predator_pos->y/Cell_Length); // left-side edge of the grid
	double x_P = floor (Prey_pos->x/Cell_Length);
	double y_P = floor (Prey_pos->y/Cell_Length);
	if (fabs(x_C-x_P) < epsilon && fabs(y_C-y_P) < epsilon) return 1;
	else return 0;
}


//------------------------- inaccessible ------------------------------------------------
space_str::space_str(double length,int pp,double clength)
{
    BlackRate=pp*0.01;
    NrBlack=round(BlackRate*length*length/clength);
    chosen.resize(NrBlack, vector<int>(2));
    InaccessValues.resize(4,0.);
}

int space_str::CreateInaccess(gsl_rng *r,double length,double cellLength)
{
    int cellTotal = round(length / cellLength); // number of cells in a length
    chosen[0][0] = gsl_rng_uniform_int(r,cellTotal); //integer in the range [0, cellTotal-1]
    chosen[0][1] = gsl_rng_uniform_int(r,cellTotal);

    for (int nr=1;nr<NrBlack;nr++)
    {
        int X = gsl_rng_uniform_int(r,cellTotal), Y = gsl_rng_uniform_int(r,cellTotal);
        int nrC = 0;
        while (nrC<nr)
        {
            if (X==chosen[nrC][0] && Y==chosen[nrC][1])
            {
                X = gsl_rng_uniform_int(r,cellTotal);
                Y = gsl_rng_uniform_int(r,cellTotal);
                nrC=0;
            }
            else nrC++;
        }
        chosen[nr][0]=X;
        chosen[nr][1]=Y;
    }
    return (0);
}

void space_str::GenericMatrix(gsl_matrix_int *BMx)
{
    gsl_matrix_int_set_zero (BMx);
    for (int i=0;i<NrBlack;i++)
        gsl_matrix_int_set(BMx,chosen[i][0],chosen[i][1],1);
}

int space_str::CheckInaccess(pos_def*PredPos,gsl_matrix_int *BMx,double Length,double cLength)
{
    int inornot = 0;
    gsl_matrix_int *Pred_Mx = gsl_matrix_int_calloc ((int)round(Length/cLength),(int)round(Length/cLength)); //zeroized matrix of size (length,length)

    gsl_matrix_int_set(Pred_Mx,(int)floor(PredPos->x/cLength),(int)floor(PredPos->y/cLength),1);

    gsl_matrix_int_add (Pred_Mx,BMx); //let result store in the matrix 'PredMx'
    gsl_matrix_int_add_constant (Pred_Mx,(-2));
    inornot = gsl_matrix_int_isneg(Pred_Mx);

    gsl_matrix_int_free(Pred_Mx);

    return(inornot); // '0' means in a block cell
}
